# Supplementary material for: Endophilin A1 facilitates organization of the GABAergic postsynaptic machinery to maintain excitation-inhibition balance
Source: eLife. 2025 Oct 2;13:RP102792. doi: 10.7554/eLife.102792 (PMC12490859; doi:10.7554/eLife.102792)
Supplement: Figure 3—source data 2. [file elife-102792-fig3-data2.zip]

Archive with 34 entries (29 files):
- Figure 3-source data 2/
- Figure 3-source data 2/.DS_Store
- Figure 3-source data 2/Figure 3E_Source data 2/
- Figure 3-source data 2/Figure 3E_Source data 2/.DS_Store
- Figure 3-source data 2/Figure 3E_Source data 2/Figure 3E_Source data_anti alpha1-LE.tif
- Figure 3-source data 2/Figure 3E_Source data 2/Figure 3E_Source data_anti alpha1.tif
- Figure 3-source data 2/Figure 3E_Source data 2/Figure 3E_Source data_anti EndoA1.tif
- Figure 3-source data 2/Figure 3E_Source data 2/Figure 3E_Source data_anti gamma2.tif
- Figure 3-source data 2/Figure 3E_Source data 2/Figure 3E_Source data_anti NR1 and NL2.tif
- Figure 3-source data 2/Figure 3E_Source data 2/Figure 3E_Source data_anti SYP.tif
- Figure 3-source data 2/Figure 3J_Source data 2/
- Figure 3-source data 2/Figure 3J_Source data 2/.DS_Store
- Figure 3-source data 2/Figure 3J_Source data 2/Figure 3J_Source data_anti alpha1.tif
- Figure 3-source data 2/Figure 3J_Source data 2/Figure 3J_Source data_anti EndoA1.tif
- Figure 3-source data 2/Figure 3J_Source data 2/Figure 3J_Source data_anti gamma2.tif
- Figure 3-source data 2/Figure 3J_Source data 2/Figure 3J_Source data_anti GPN.tif
- Figure 3-source data 2/Figure 3J_Source data 2/Figure 3J_Source data_anti NL2.tif
- Figure 3-source data 2/Figure 3K_Source data 2/
- Figure 3-source data 2/Figure 3K_Source data 2/.DS_Store
- Figure 3-source data 2/Figure 3K_Source data 2/Figure 3K_Source data_Blot anti alpha1.tif
- Figure 3-source data 2/Figure 3K_Source data 2/Figure 3K_Source data_Blot anti EndoA1.tif
- Figure 3-source data 2/Figure 3K_Source data 2/Figure 3K_Source data_Blot anti gamma2.tif
- Figure 3-source data 2/Figure 3K_Source data 2/Figure 3K_Source data_Blot anti GPN.tif
- Figure 3-source data 2/Figure 3K_Source data 2/Figure 3K_Source data_Blot anti NLG2.tif
- Figure 3-source data 2/Figure 3L_Source data2/
- Figure 3-source data 2/Figure 3L_Source data2/.DS_Store
- Figure 3-source data 2/Figure 3L_Source data2/Figure 3L_Source data_anti alpha1.tif
- Figure 3-source data 2/Figure 3L_Source data2/Figure 3L_Source data_anti EndoA1.tif
- Figure 3-source data 2/Figure 3L_Source data2/Figure 3L_Source data_anti gamma2 and SYP.tif
- Figure 3-source data 2/Figure 3L_Source data2/Figure 3L_Source data_anti GluA1.tif
- Figure 3-source data 2/Figure 3L_Source data2/Figure 3L_Source data_anti GPN.tif
- Figure 3-source data 2/Figure 3L_Source data2/Figure 3L_Source data_anti NL2.tif
- Figure 3-source data 2/Figure 3L_Source data2/Figure 3L_Source data_anti NR1.tif
- Figure 3-source data 2/Figure 3L_Source data2/Figure 3L_Source data_anti PSD95.tif
