# Supplementary material for: Endophilin A1 facilitates organization of the GABAergic postsynaptic machinery to maintain excitation-inhibition balance
Source: eLife. 2025 Oct 2;13:RP102792. doi: 10.7554/eLife.102792 (PMC12490859; doi:10.7554/eLife.102792)
Supplement: Figure 4—source data 1. [file elife-102792-fig4-data1.zip]

Archive with 7 entries (6 files):
- Figure 4-source data 1/
- Figure 4-source data 1/.DS_Store
- Figure 4-source data 1/Figure 4A-Source data 1.pdf
- Figure 4-source data 1/Figure 4C_Source data 1.pdf
- Figure 4-source data 1/Figure 4D_Source data 1.pdf
- Figure 4-source data 1/Figure 4E_Source data 1.pdf
- Figure 4-source data 1/Figure 4F_Source data 1.pdf
