# Supplementary material for: Endophilin A1 facilitates organization of the GABAergic postsynaptic machinery to maintain excitation-inhibition balance
Source: eLife. 2025 Oct 2;13:RP102792. doi: 10.7554/eLife.102792 (PMC12490859; doi:10.7554/eLife.102792)
Supplement: Figure 4—source data 2. [file elife-102792-fig4-data2.zip]

Archive with 23 entries (17 files):
- Figure 4-source data 2/
- Figure 4-source data 2/.DS_Store
- Figure 4-source data 2/Figure 4A_Source data 2/
- Figure 4-source data 2/Figure 4A_Source data 2/Figure 4A_Source data_Coomassie blue staining.tif
- Figure 4-source data 2/Figure 4C_Source data 2/
- Figure 4-source data 2/Figure 4C_Source data 2/Figure 4C_Source data_blot anti Flag_EndoA1 LE.tif
- Figure 4-source data 2/Figure 4C_Source data 2/Figure 4C_Source data_blot anti Flag_EndoA1.tif
- Figure 4-source data 2/Figure 4C_Source data 2/Figure 4C_Source data_blot anti myc_GPN 1.tif
- Figure 4-source data 2/Figure 4D_Source data 2/
- Figure 4-source data 2/Figure 4D_Source data 2/.DS_Store
- Figure 4-source data 2/Figure 4D_Source data 2/Figure 4D_Source data_blot anti Flag-EndoA1.tif
- Figure 4-source data 2/Figure 4D_Source data 2/Figure 4D_Source data_blot anti HA-NL2.tif
- Figure 4-source data 2/Figure 4E_Source data 2/
- Figure 4-source data 2/Figure 4E_Source data 2/.DS_Store
- Figure 4-source data 2/Figure 4E_Source data 2/Figure 4E_Source data_anti alpha1.tif
- Figure 4-source data 2/Figure 4E_Source data 2/Figure 4E_Source data_anti EndoA1.tif
- Figure 4-source data 2/Figure 4E_Source data 2/Figure 4E_Source data_anti gamma2.tif
- Figure 4-source data 2/Figure 4E_Source data 2/Figure 4E_Source data_anti GPN.tif
- Figure 4-source data 2/Figure 4F_Source data 2/
- Figure 4-source data 2/Figure 4F_Source data 2/.DS_Store
- Figure 4-source data 2/Figure 4F_Source data 2/Figure 4F_Source data_Flag IP anti myc.tif
- Figure 4-source data 2/Figure 4F_Source data 2/Figure 4F_Source data_Input anti myc GPN.tif
- Figure 4-source data 2/Figure 4F_Source data 2/Figure 4F_Source data_Input IP-anti Flag .tif
