# Supplementary material for: Endophilin A1 facilitates organization of the GABAergic postsynaptic machinery to maintain excitation-inhibition balance
Source: eLife. 2025 Oct 2;13:RP102792. doi: 10.7554/eLife.102792 (PMC12490859; doi:10.7554/eLife.102792)
Supplement: Figure 5—source data 1. [file elife-102792-fig5-data1.zip]

Archive with 4 entries (3 files):
- Figure 5-source data 1/
- Figure 5-source data 1/Figure 5G_Source data 1.pdf
- Figure 5-source data 1/Figure 5H_Source data 1.pdf
- Figure 5-source data 1/Figure 5I_Source data 1.pdf
