# Supplementary material for: Endophilin A1 facilitates organization of the GABAergic postsynaptic machinery to maintain excitation-inhibition balance
Source: eLife. 2025 Oct 2;13:RP102792. doi: 10.7554/eLife.102792 (PMC12490859; doi:10.7554/eLife.102792)
Supplement: Figure 5—source data 2. [file elife-102792-fig5-data2.zip]

Archive with 12 entries (8 files):
- Figure 5-source data 2/
- Figure 5-source data 2/.DS_Store
- Figure 5-source data 2/Figure 5G_Source data2/
- Figure 5-source data 2/Figure 5G_Source data2/Figure 5G_Source data_blot anti Myc-GPN.tif
- Figure 5-source data 2/Figure 5G_Source data2/Figure 5G_Source data_coomassie blue staining of GST-EndoA1.tif
- Figure 5-source data 2/Figure 5H_Source data 2/
- Figure 5-source data 2/Figure 5H_Source data 2/.DS_Store
- Figure 5-source data 2/Figure 5H_Source data 2/Figure 5H_Blot anti_flag-EndoA1.tif
- Figure 5-source data 2/Figure 5H_Source data 2/Figure 5H_Blot anti_myc-GPN.tif
- Figure 5-source data 2/Figure 5I_Source data 2/
- Figure 5-source data 2/Figure 5I_Source data 2/Figure 5I_anti His-EndoA1.tif
- Figure 5-source data 2/Figure 5I_Source data 2/Figure 5I_Coomassie bule of GST GPN .tif.tif
